# Supplementary material for: mRNA/protein sequence complementarity and its determinants: The impact of affinity scales
Source: PLoS Comput Biol. 2017 Jul 27;13(7):e1005648. doi: 10.1371/journal.pcbi.1005648 (PMC5549747; doi:10.1371/journal.pcbi.1005648)
Supplement: S1 Dataset — Each of the original whole proteome mRNA/protein sequence datasets of E. coli, M. jannaschii and S. cervisiae used in this study in a space-separated text format. (ZIP) [file pcbi.1005648.s005.zip]

Archive with 3 entries (3 files):
- escherichia.CDS.db
- methanocaldococcus.CDS.db
- saccharomyces.CDS.db
